# Supplementary material for: Effect of Food Proteins on Wheat Starch Pasting and Thermal Properties
Source: Foods. 2025 Nov 12;14(22):3865. doi: 10.3390/foods14223865 (PMC12651088; doi:10.3390/foods14223865)
Supplement: Supplementary file 1 [file foods-14-03865-s001.zip]

Archive with 1 entries (1 files):
- foods-3961781-supplementary.pdf
